# Supplementary material for: Monitoring progress in reducing maternal mortality using verbal autopsy methods in vital registration systems: what can we conclude about specific causes of maternal death?
Source: BMC Med. 2019 Jun 3;17:104. doi: 10.1186/s12916-019-1343-4 (PMC6545734; doi:10.1186/s12916-019-1343-4)
Supplement: Supplementary file 1 — Population Health Metrics Research Consortium (PHMRC) proportion of deaths positively endorsed (i.e., answered ‘yes’) for key symptoms for maternal death by cause (XLSX 10 kb) [file 12916_2019_1343_MOESM1_ESM.xlsx]

## Sheet: Sheet1
Symptom	Anaemia	Haemorrhage	Hypertensive Disorder	Other Maternal Causes	Sepsis	Mean
Was [name] pregnant at the time of death?	0.35	0.17	0.34	0.35	0.14	0.27
At the time of death was her period overdue?	0.22	0.29	0.2	0.24	0.2	0.23
Did she die during labor or delivery?	0.19	0.05	0.14	0.12	0.01	0.1
Did she die within 6 weeks of childbirth?	0.47	0.55	0.54	0.32	0.59	0.49
Did [name] look pale?	0.54	0.37	0.34	0.51	0.37	0.43
Did [name] have vaginal bleeding other than her period? (intermenstrual)	0.13	0.32	0.11	0.22	0.17	0.19
Was there excessive vaginal bleeding in the week prior to death?	0.22	0.46	0.16	0.25	0.18	0.25
Did bleeding occur while she was pregnant?	0.06	0.05	0.06	0.08	0	0.05
Did she have excessive bleeding during labor or delivery?	0.07	0.06	0.06	0.05	0.03	0.05
Did she have excessive bleeding after delivery or abortion?	0.24	0.41	0.14	0.1	0.17	0.21
Did Decedent Have Hypertension?	0.19	0.15	0.31	0.12	0.16	0.19
Did [name] have convulsions?	0.06	0.1	0.5	0.14	0.11	0.18
Did Decedent Have Epilepsy?	0.03	0.06	0.22	0.02	0.07	0.08
Did [name] have puffiness of the face?	0.35	0.16	0.29	0.2	0.28	0.26
Did [name] have ankle swelling?	0.24	0.18	0.33	0.27	0.21	0.24
Did [name] have headaches?	0.16	0.11	0.27	0.22	0.23	0.2
Did [name] have a fever?	0.32	0.15	0.27	0.4	0.47	0.32
Severity of fever was moderate to large	0.28	0.12	0.23	0.32	0.34	0.26
Did [name] have sweating with the fever?	0.09	0.06	0.12	0.22	0.18	0.13
Did [name] have bad smelling vaginal discharge within 6 weeks after delivery or abortion?	0	0.03	0.01	0.01	0.01	0.01
Did she die within 6 weeks after having an abortion?	0.07	0.06	0.03	0.09	0.16	0.08
